# Supplementary material for: A body composition model with multiple storage compartments for polar bears (Ursus maritimus)
Source: Conserv Physiol. 2023 Jun 20;11(1):coad043. doi: 10.1093/conphys/coad043 (PMC10281502; doi:10.1093/conphys/coad043)
Supplement: Web_Material_coad043 [file web_material_coad043.zip]

Archive with 2 entries (2 files):
- DissectionData.xlsx
- Supplementary_Materials_for_Penk_et_al_Polar_bear_body_composition_Revision_final (3).pdf
