# Supplementary material for: A body composition model with multiple storage compartments for polar bears (Ursus maritimus)
Source: Conserv Physiol. 2023 Jun 20;11(1):coad043. doi: 10.1093/conphys/coad043 (PMC10281502; doi:10.1093/conphys/coad043)
Supplement: Web_Material_coad043 [file web_material_coad043.zip › DissectionData.xlsx]

## Sheet: DissectionData
BearID	Sex	Age	Age_Slen	DOY	Population	L	M	M_Musc	M_Hide	M_Viscera	M_Bone	M_Adi	SA Lipid (% wet)	BF Lipid (% wet)	SA Protein/Ash (% wet)	BF Protein/Ash (% wet)
P13	male	2	2	298	FB	1.78	176.3	69.5	20.5	11.9	26.3	48.1		2.2		24.2
P14	male	3	3	301	FB	1.68	118	46.8	17	8.6	22.5	23.1		1.5		24.1
P15	female	2	2	308	FB	1.75	162.8	58.9	19.5	9.7	21	53.7	84.8	3.3	7.4	21.5
P16	female	13	13	318	FB	1.8	184.6	65.1	21.3	10.7	25.5	62	83.2	1	12.5	23.8
P17	female	4	4	323	FB	2.11	184	72	35.8	11.3	28.7	36.2		1.7		22.3
P18	female	1	0	323	WHB	1.22	32.4	11.5	6	5.5	7.1	2.3	34.6	0.3	30.5	23.8
P19	male	4	4	322	WHB	1.95	150.9	59	27.7	16.5	30.5	17.2		1		23.5
P20	male	3	3	315	WHB	1.65	117.6	51.9	16	10.6	23.8	15.3		1.8		24.8
P21	male	21	21	289	WHB	2.47	432.9	135.2	59.7	40	56	142	42.3	6.8	25.5	23.5
P22	male	11	11	74	FB	2.27	304.1	137	45.4	18.7	43.4	59.6
P23	female	6	6	116	LS	1.95	157	69.4	27.7	12.5	25	22.4	69.8	1.7	11.7	23.2
P24	male	5	2	129	LS	1.67	114.5	50.1	16.8	10.5	20.2	16.9	80.5	0.9	7.9	23.4
P25	female	6	6	132	LS	1.73	163.4	67	18.8	12.1	23.3	42.2	84.8	1	7.8	21.9
P26	male	1	0	23	WHB	1.24	38.6	10.1	6.4	6	9	7.1	77.4	2.1	10.7	27.5
P27	male	7	7	305	WHB	2.23	335.5	130.4	42.8	17.9	51.1	93.3	78.7	2.9	7.4	22.9
P28	male	7	7	307	WHB	1.88	186.9	74.3	24.6	10.5	32.2	45.3	65.9	0.7	21.1	23.4
P29	female	5	1	307	WHB	1.52	121	39.8	12.4	7	19.8	42	83.7	3.2	7.5	23.5
P30	female	10	6	307	WHB	1.72	195.4	80.6	18.5	12.5	32.4	51.4	85.4		7.8
P31	male	8	8	307	WHB	2.03	256.3	104.6	31.6	14.5	43.4	62.2	74.1	2.1	7.4	23.9
P32	female	4	1	308	WHB	1.45	102.5	37.9	10.6	7.5	16.2	30.3	77.1	2.5	14.5	24.8
P33	male	5	2	311	WHB	1.88	166.7	59.8	24.6	11.5	32.7	38.1	44.7	2.8	30.1	23.1
P34	female	2	2	313	WHB	1.58	117.5	42.4	14.1	8	21.6	31.4	67.6	2.1	15.2	25.6
P35	male	15	15	312	WHB	2.36	511.9	199.1	51.5	33.5	64.4	163.4	79.6	2	14.6	23.3
P36	female	4	4	315	WHB	1.79	116.7	47.6	28	9	21.2	10.9	84.5	1.1	4	24.9
P37	male	5	3	316	WHB	1.73	142	57.1	18.8	10	26.3	29.8	37.8	2	27.5	23.7
P38	male	2	2	312	WHB	1.97	142.3	63	28.6	12.5	29.9	8.3	27.6	0.9	51.8	23.3
P39	female	2	2	313	WHB	1.55	92.1	33.9	13.1	6	16.6	22.5	36.6	1.7	51.8	23.7
P40	male	12	12	313	WHB	2.3	252.7	118.1	40	22	57	15.6	39.2	3	44.3	20.5
P41	female	16	16	314	WHB	1.84	166.7	67.5	23	11	26.8	38.4	73.7	2.2	15.8	23.4
P42	male	3	3	319	WHB	1.75	158.8	60.2	19.5	11	29.1	39	57.4	2.1	20.9	23.2
P43	male	21	21	315	WHB	2.41	288.4	128.9	55.2	21.5	57.6	25.2	46.6	2.1	33.8	20.8

## Sheet: Variables
BearID	Unique descriptor for each individual bear
Sex	Sex of the bear
Age	Recorded age of the bear from data collection
Age_Slen	Age indicated by straight-line body length and total body mass of bear
DOY	Day of the year bear was taken
Population	Polar bear subpopulation individual was sampled from (WHB= Western Hudson Bay, FB= Foxe Basin, LS=Lancaster Sound)
L	Straight-line body length of bear in centimeters
M	Total mass of bear in kilograms
M_Musc	Total mass of skeletal muscle tissue in kilograms from sampled bear
M_Hide	Total mass of the hide in kilograms from sampled bear, including the paws
M_Viscera	Total mass of viscera tissue in kilograms from sampled bear
M_Bone	Total mass of all bones in kilograms from sampled bear including the head
M_Adi	Total mass of adipose tissue in kilograms from sampled bear
SA Lipid (% wet)	The percent lipid from a biopsy of the subcutaneous adipose tissue
BF Lipid (% wet)	The percent lipid from a biopsy of the bicep femoris muscle
SA Protein/Ash (% wet)	The percent protein and ash combined from a biopsy of the subcutaneous adipose tissue
BF Protein/Ash (% wet)	The percent protein and ash from a biopsy of the bicep femoris muscle
